# Supplementary material for: High Levels of Genetic Connectivity among Populations of Yellowtail Snapper, Ocyurus chrysurus (Lutjanidae – Perciformes), in the Western South Atlantic Revealed through Multilocus Analysis
Source: PLoS One. 2015 Mar 13;10(3):e0122173. doi: 10.1371/journal.pone.0122173 (PMC4359153; doi:10.1371/journal.pone.0122173)
Supplement: S1 Supporting Information — (XLS) [file pone.0122173.s004.xls]

## Sheet: Sequence Data
Sample
OchPA1-1		A	T	T	A	C	C	A	G	A	G	T	C	T	G	G	G	A	G	G	C	G	A	C	G	A	G	T	C	G	C	T	G	A	G	A	C	G	A	A	C	C	T	A	C	G	A	A	C
OchPA1-2		A	T	T	A	C	C	A	G	A	G	T	C	T	G	G	G	A	G	G	C	G	A	C	G	A	G	T	C	G	C	T	G	A	G	A	C	G	A	A	C	C	T	A	C	G	A	A	C
OchPA2-1		A	T	T	A	C	C	A	G	A	G	T	C	T	G	G	G	A	G	G	C	G	A	C	G	A	G	T	C	G	C	T	G	A	G	A	C	G	A	A	C	C	T	A	C	G	A	A	C
OchPA2-2		A	T	T	A	C	C	A	G	A	G	T	C	T	G	G	G	A	G	G	C	G	A	C	G	A	G	T	C	G	C	T	G	A	G	A	C	G	A	A	C	C	T	A	C	G	A	A	C
OchPA4-1		A	T	T	A	C	C	A	G	A	G	T	C	T	G	G	G	A	G	G	C	G	A	C	G	A	G	T	C	G	C	T	G	A	G	A	C	G	A	A	C	C	T	A	C	G	A	A	C
OchPA4-2		A	T	T	A	C	C	A	G	A	G	T	C	T	G	G	G	A	G	G	C	G	A	C	G	A	G	T	C	G	C	T	G	A	G	A	C	G	A	A	C	C	T	A	C	G	A	A	C
OchPA6-1		A	T	T	A	C	C	A	G	A	G	T	C	T	G	G	G	A	G	G	C	G	A	C	G	A	G	T	C	G	C	T	G	A	G	A	C	G	A	A	C	C	T	A	C	G	A	A	C
OchPA6-2		A	T	T	A	C	C	A	G	A	G	T	C	T	G	G	G	A	G	G	C	G	A	C	G	A	G	T	C	G	C	T	G	A	G	A	C	G	A	A	C	C	T	A	C	G	A	A	C
OchPA8-1		A	T	T	A	C	C	A	G	A	G	T	C	T	G	G	G	A	G	G	C	G	A	C	G	A	G	T	C	G	C	T	G	A	G	A	C	G	A	A	C	C	T	A	C	G	A	A	C
OchPA8-2		A	T	T	A	C	C	A	G	A	G	T	C	T	G	G	G	A	G	G	C	G	A	C	G	A	G	T	C	G	C	T	G	A	G	A	C	G	A	A	C	C	T	A	C	G	A	A	C
OchPA9-1		A	T	T	A	C	C	A	G	A	G	T	C	T	G	G	G	A	G	G	C	G	A	C	G	A	G	T	C	G	C	T	G	A	G	A	C	G	A	A	C	C	T	A	C	G	A	A	C
OchPA9-2		A	T	T	A	C	C	A	G	A	G	T	C	T	G	G	G	A	G	G	C	G	A	C	G	A	G	T	C	G	C	T	G	A	G	A	C	G	A	A	C	C	T	A	C	G	A	A	C
OchPA10-1		A	T	T	A	C	C	A	G	A	G	T	C	T	G	G	G	A	G	G	C	G	A	C	G	A	G	T	C	G	C	T	G	A	G	A	C	G	A	A	C	C	T	A	C	G	A	A	C
OchPA10-2		A	T	T	A	C	C	A	G	A	G	T	C	T	G	G	G	A	G	G	C	G	A	C	G	A	G	T	C	G	C	T	G	A	G	A	C	G	A	A	C	C	T	A	C	G	A	A	C
OchPA11-1		A	T	T	A	C	C	A	G	A	G	T	C	T	G	G	G	A	G	G	C	G	A	C	G	A	G	T	C	G	C	T	G	A	G	A	C	G	A	A	C	C	T	A	C	G	A	A	C
OchPA11-2		A	T	T	A	C	C	A	G	A	G	T	C	T	G	G	G	A	G	G	C	G	A	C	G	A	G	T	C	G	C	T	G	A	G	A	C	G	A	A	C	C	T	A	C	G	A	A	C
OchPA12-1		A	T	T	A	C	C	A	G	A	G	T	C	T	G	G	G	A	G	G	C	G	A	C	G	A	G	T	C	G	C	T	G	A	G	A	C	G	A	A	C	C	T	A	C	G	A	A	C
OchPA12-2		A	T	T	A	C	C	A	G	A	G	T	C	T	G	G	G	A	G	G	C	G	A	C	G	A	G	T	C	G	C	T	G	A	G	A	C	G	A	A	C	C	T	A	C	G	A	A	C
OchPA13-1		A	T	T	A	C	C	A	G	A	G	T	C	T	G	G	G	A	G	G	C	G	A	C	G	A	G	T	C	G	C	T	G	A	G	A	C	G	A	A	C	C	T	A	C	G	A	A	C
OchPA13-2		A	T	T	A	C	C	A	G	A	G	T	C	T	G	G	G	A	G	G	C	G	A	C	G	A	G	T	C	G	C	T	G	A	G	A	C	G	A	A	C	C	T	A	C	G	A	A	C
OchPA14-1		A	T	T	A	C	C	A	G	A	G	T	C	T	G	G	G	A	G	G	C	G	A	C	G	A	G	T	C	G	C	T	G	A	G	A	C	G	A	A	C	C	T	A	C	G	A	A	C
OchPA14-2		A	T	T	A	C	C	A	G	A	G	T	C	T	G	G	G	A	G	G	C	G	A	C	G	A	G	T	C	G	C	T	G	A	G	A	C	G	A	A	C	C	T	A	C	G	A	A	C
OchPA15-1		A	T	T	A	C	C	A	G	A	G	T	C	T	G	G	G	A	G	G	C	G	A	C	G	A	G	T	C	G	C	T	G	A	G	A	C	G	A	A	C	C	T	A	C	G	A	A	C
OchPA15-2		A	T	T	A	C	C	A	G	A	G	T	C	T	G	G	G	A	G	G	C	G	A	C	G	A	G	T	C	G	C	T	G	A	G	A	C	G	A	A	C	C	T	A	C	G	A	A	C
OchPA16-1		A	T	T	A	C	C	A	G	A	G	T	C	T	G	G	G	A	G	G	C	G	A	C	G	A	G	T	C	G	C	T	G	A	G	A	C	G	A	A	C	C	T	A	C	G	A	A	C
OchPA16-2		A	T	T	A	C	C	A	G	A	G	T	C	T	G	G	G	A	G	G	C	G	A	C	G	A	G	T	C	G	C	T	G	A	G	A	C	G	A	A	C	C	T	A	C	G	A	A	C
OchPA17-1		A	T	T	A	C	C	A	G	A	G	T	C	T	G	G	G	A	G	G	C	G	A	C	G	A	G	T	C	G	C	T	G	A	G	A	C	G	A	A	C	C	T	A	C	G	A	A	C
OchPA17-2		A	T	T	A	C	C	A	G	A	G	T	C	T	G	G	G	A	G	G	C	G	A	C	G	A	G	T	C	G	C	T	G	A	G	A	C	G	A	A	C	C	T	A	C	G	A	A	C
OchPA18-1		A	T	T	A	C	C	A	G	A	G	T	C	T	G	G	G	A	G	G	C	G	A	C	G	A	G	T	C	G	C	T	G	A	G	A	C	G	A	A	C	C	T	A	C	G	A	A	C
OchPA18-2		A	T	T	A	C	C	A	G	A	G	T	C	T	G	G	G	A	G	G	C	G	A	C	G	A	G	T	C	G	C	T	G	A	G	A	C	G	A	A	C	C	T	A	C	G	A	A	C
OchPA19-1		A	T	T	A	C	C	A	G	A	G	T	C	T	G	G	G	A	G	G	C	G	A	C	G	A	G	T	C	G	C	T	G	A	G	A	C	G	A	A	C	C	T	A	C	G	A	A	C
OchPA19-2		A	T	T	A	C	C	A	G	A	G	T	C	T	G	G	G	A	G	G	C	G	A	C	G	A	G	T	C	G	C	T	G	A	G	A	C	G	A	A	C	C	T	A	C	G	A	A	C
OchPA20-1		A	T	T	A	C	C	A	G	A	G	T	C	T	G	G	G	A	G	G	C	G	A	C	G	A	G	T	C	G	C	T	G	A	G	A	C	G	A	A	C	C	T	A	C	G	A	A	C
OchPA20-2		A	T	T	A	C	C	A	G	A	G	T	C	T	G	G	G	A	G	G	C	G	A	C	G	A	G	T	C	G	C	T	G	A	G	A	C	G	A	A	C	C	T	A	C	G	A	A	C
OchPA21-1		A	T	T	A	C	C	A	G	A	G	T	C	T	G	G	G	A	G	G	C	G	A	C	G	A	G	T	C	G	C	T	G	A	G	A	C	G	A	A	C	C	T	A	C	G	A	A	C
OchPA21-2		A	T	T	A	C	C	A	G	A	G	T	C	T	G	G	G	A	G	G	C	G	A	C	G	A	G	T	C	G	C	T	G	A	G	A	C	G	A	A	C	C	T	A	C	G	A	A	C
OchPA22-1		A	T	T	A	C	C	A	G	A	G	T	C	T	G	G	G	A	G	G	C	G	A	C	G	A	G	T	C	G	C	T	G	A	G	A	C	G	A	A	C	C	T	A	C	G	A	A	C
OchPA22-2		A	T	T	A	C	C	A	G	A	G	T	C	T	G	G	G	A	G	G	C	G	A	C	G	A	G	T	C	G	C	T	G	A	G	A	C	G	A	A	C	C	T	A	C	G	A	A	C
OchPA23-1		A	T	T	A	C	C	A	G	A	G	T	C	T	G	G	G	A	G	G	C	G	A	C	G	A	G	T	C	G	C	T	G	A	G	A	C	G	A	A	C	C	T	A	C	G	A	A	C
OchPA23-2		A	T	T	A	C	C	A	G	A	G	T	C	T	G	G	G	A	G	G	C	G	A	C	G	A	G	T	C	G	C	T	G	A	G	A	C	G	A	A	C	C	T	A	C	G	A	A	C
OchPA24-1		A	T	T	A	C	C	A	G	A	G	T	C	T	G	G	G	A	G	G	C	G	A	C	G	A	G	T	C	G	C	T	G	A	G	A	C	G	A	A	C	C	T	A	C	G	A	A	C
OchPA24-2		A	T	T	A	C	C	A	G	A	G	T	C	T	G	G	G	A	G	G	C	G	A	C	G	A	G	T	C	G	C	T	G	A	G	A	C	G	A	A	C	C	T	A	C	G	A	A	C
OchPA27-1		A	T	T	A	C	C	A	G	A	G	T	C	T	G	G	G	A	G	G	C	G	A	C	G	A	G	T	C	G	C	T	G	A	G	A	C	G	A	A	C	C	T	A	C	G	A	A	C
OchPA27-2		A	T	T	A	C	C	A	G	A	G	T	C	T	G	G	G	A	G	G	C	G	A	C	G	A	G	T	C	G	C	T	G	A	G	A	C	G	A	A	C	C	T	A	C	G	A	A	C
OchPA28-1		A	T	T	A	C	C	A	G	A	G	T	C	T	G	G	G	A	G	G	C	G	A	C	G	A	G	T	C	G	C	T	G	A	G	A	C	G	A	A	C	C	T	A	C	G	A	A	C
OchPA28-2		A	T	T	A	C	C	A	G	A	G	T	C	T	G	G	G	A	G	G	C	G	A	C	G	A	G	T	C	G	C	T	G	A	G	A	C	G	A	A	C	C	T	A	C	G	A	A	C
OchPA30-1		A	T	T	A	C	C	A	G	A	G	T	C	T	G	G	G	A	G	G	C	G	A	C	G	A	G	T	C	G	C	T	G	A	G	A	C	G	A	A	C	C	T	A	C	G	A	A	C
OchPA30-2		A	T	T	A	C	C	A	G	A	G	T	C	T	G	G	G	A	G	G	C	G	A	C	G	A	G	T	C	G	C	T	G	A	G	A	C	G	A	A	C	C	T	A	C	G	A	A	C
OchPA31-1		A	T	T	A	C	C	A	G	A	G	T	C	T	G	G	G	A	G	G	C	G	A	C	G	A	G	T	C	G	C	T	G	A	G	A	C	G	A	A	C	C	T	A	C	G	A	A	C
OchPA31-2		A	T	T	A	C	C	A	G	A	G	T	C	T	G	G	G	A	G	G	C	G	A	C	G	A	G	T	C	G	C	T	G	A	G	A	C	G	A	A	C	C	T	A	C	G	A	A	C
OchPA32-1		A	T	T	A	C	C	A	G	A	G	T	C	T	G	G	G	A	G	G	C	G	A	C	G	A	G	T	C	G	C	T	G	A	G	A	C	G	A	A	C	C	T	A	C	G	A	A	C
OchPA32-2		A	T	T	A	C	C	A	G	A	G	T	C	T	G	G	G	A	G	G	C	G	A	C	G	A	G	T	C	G	C	T	G	A	G	A	C	G	A	A	C	C	T	A	C	G	A	A	C
OchMA1-1		A	T	T	A	C	C	A	G	A	G	T	C	T	G	G	G	A	G	G	C	G	A	C	G	A	G	T	C	G	C	T	G	A	G	A	C	G	A	A	C	C	T	A	C	G	A	A	C
OchMA1-2		A	T	T	A	C	C	A	G	A	G	T	C	T	G	G	G	A	G	G	C	G	A	C	G	A	G	T	C	G	C	T	G	A	G	A	C	G	A	A	C	C	T	A	C	G	A	A	C
OchMA2-1		A	T	T	A	C	C	A	G	A	G	T	C	T	G	G	G	A	G	G	C	G	A	C	G	A	G	T	C	G	C	T	G	A	G	A	c	G	A	A	C	C	T	A	C	G	A	A	C
OchMA2-2		A	T	T	A	C	C	A	G	A	G	T	C	T	G	G	G	A	G	G	C	G	A	C	G	A	G	T	C	G	C	T	G	A	G	A	c	G	A	A	C	C	T	A	C	G	A	A	C
OchMA3-1		A	T	T	A	C	C	A	G	A	G	T	C	T	G	G	G	A	G	G	C	G	A	C	G	A	G	T	C	G	C	T	G	A	G	A	C	G	A	A	C	C	T	A	C	G	A	A	C
OchMA3-2		A	T	T	A	C	C	A	G	A	G	T	C	T	G	G	G	A	G	G	C	G	A	C	G	A	G	T	C	G	C	T	G	A	G	A	C	G	A	A	C	C	T	A	C	G	A	A	C
OchMA4-1		A	T	T	A	C	C	A	G	A	G	T	C	T	G	G	G	A	G	G	C	G	A	C	G	A	G	T	C	G	C	T	G	A	G	A	C	G	A	A	C	C	T	A	C	G	A	A	C
OchMA4-2		A	T	T	A	C	C	A	G	A	G	T	C	T	G	G	G	A	G	G	C	G	A	C	G	A	G	T	C	G	C	T	G	A	G	A	C	G	A	A	C	C	T	A	C	G	A	A	C
OchMA7-1		A	T	T	A	C	C	A	G	A	G	T	C	T	G	G	G	A	G	G	C	G	A	C	G	A	G	T	C	G	C	T	G	A	G	A	C	G	A	A	C	C	T	A	C	G	A	A	C
OchMA7-2		A	T	T	A	C	C	A	G	A	G	T	C	T	G	G	G	A	G	G	C	G	A	C	G	A	G	T	C	G	C	T	G	A	G	A	C	G	A	A	C	C	T	A	C	G	A	A	C
OchMA08-1		A	T	T	A	C	C	A	G	A	G	T	C	T	G	G	G	A	G	G	C	G	A	C	G	A	G	T	C	G	C	T	G	A	G	A	C	G	A	A	C	C	T	A	C	G	A	A	C
OchMA08-2		A	T	T	A	C	C	A	G	A	G	T	C	T	G	G	G	A	G	G	C	G	A	C	G	A	G	T	C	G	C	T	G	A	G	A	C	G	A	A	C	C	T	A	C	G	A	A	C
OchMA9-1		A	T	T	A	C	C	A	G	A	G	T	C	T	G	G	G	A	G	G	C	G	A	C	G	A	G	T	C	G	C	T	G	A	G	A	C	G	A	A	C	C	T	A	C	G	A	A	C
OchMA9-2		A	T	T	A	C	C	A	G	A	G	T	C	T	G	G	G	A	G	G	C	G	A	C	G	A	G	T	C	G	C	T	G	A	G	A	C	G	A	A	C	C	T	A	C	G	A	A	C
OchMA10-1		A	T	T	A	C	C	A	G	A	G	T	C	T	G	G	G	A	G	G	C	G	A	C	G	A	G	T	C	G	C	T	G	A	G	A	C	G	A	A	C	C	T	A	C	G	A	A	C
OchMA10-2		A	T	T	A	C	C	A	G	A	G	T	C	T	G	G	G	A	G	G	C	G	A	C	G	A	G	T	C	G	C	T	G	A	G	A	C	G	A	A	C	C	T	A	C	G	A	A	C
OchMA13-1		A	T	T	A	C	C	A	G	A	G	T	C	T	G	G	G	A	G	G	C	G	A	C	G	A	G	T	C	G	C	T	G	A	G	A	C	G	A	A	C	C	T	A	C	G	A	A	C
OchMA13-2		A	T	T	A	C	C	A	G	A	G	T	C	T	G	G	G	A	G	G	C	G	A	C	G	A	G	T	C	G	C	T	G	A	G	A	C	G	A	A	C	C	T	A	C	G	A	A	C
OchMA15-1		A	T	T	A	C	C	A	G	A	G	T	C	T	G	G	G	A	G	G	C	G	A	C	G	A	G	T	C	G	C	T	G	A	G	A	C	G	A	A	C	C	T	A	C	G	A	A	C
OchMA15-2		A	T	T	A	C	C	A	G	A	G	T	C	T	G	G	G	A	G	G	C	G	A	C	G	A	G	T	C	G	C	T	G	A	G	A	C	G	A	A	C	C	T	A	C	G	A	A	C
OchMA16-1		A	T	T	A	C	C	A	G	A	G	T	C	T	G	G	G	A	G	G	C	G	A	C	G	A	G	T	C	G	C	T	G	A	G	A	C	G	A	A	C	C	T	A	C	G	A	A	C
OchMA16-2		A	T	T	A	C	C	A	G	A	G	T	C	T	G	G	G	A	G	G	C	G	A	C	G	A	G	T	C	G	C	T	G	A	G	A	C	G	A	A	C	C	T	A	C	G	A	A	C
OchMA17-1		A	T	T	A	C	C	A	G	A	G	T	C	T	G	G	G	A	G	G	C	G	A	C	G	A	G	T	C	G	C	T	G	A	G	A	C	G	A	A	C	C	T	A	C	G	A	A	C
OchMA17-2		A	T	T	A	C	C	A	G	A	G	T	C	T	G	G	G	A	G	G	C	G	A	C	G	A	G	T	C	G	C	T	G	A	G	A	C	G	A	A	C	C	T	A	C	G	A	A	C
OchCE2-1		A	T	T	A	C	C	A	G	A	G	T	C	T	G	G	G	A	G	G	C	G	A	C	G	A	G	T	C	G	C	T	G	A	G	A	C	G	A	A	C	C	T	A	C	G	A	A	C
OchCE2-2		A	T	T	A	C	C	A	G	A	G	T	C	T	G	G	G	A	G	G	C	G	A	C	G	A	G	T	C	G	C	T	G	A	G	A	C	G	A	A	C	C	T	A	C	G	A	A	C
OchCE3-1		A	T	T	A	C	C	A	G	A	G	T	C	T	G	G	G	A	G	G	C	G	A	C	G	A	G	T	C	G	C	T	G	A	G	A	C	G	A	A	C	C	T	A	C	G	A	A	C
OchCE3-2		A	T	T	A	C	C	A	G	A	G	T	C	T	G	G	G	A	G	G	C	G	A	C	G	A	G	T	C	G	C	T	G	A	G	A	C	G	A	A	C	C	T	A	C	G	A	A	C
OchCE4-1		A	T	T	A	C	C	A	G	A	G	T	C	T	G	G	G	A	G	G	C	G	A	C	G	A	G	T	C	G	C	T	G	A	G	A	C	G	A	A	C	C	T	A	C	G	A	A	C
OchCE4-2		A	T	T	A	C	C	A	G	A	G	T	C	T	G	G	G	A	G	G	C	G	A	C	G	A	G	T	C	G	C	T	G	A	G	A	C	G	A	A	C	C	T	A	C	G	A	A	C
OchCE5-1		A	T	T	A	C	C	A	G	A	G	T	C	T	G	G	G	A	G	G	C	G	A	C	G	A	G	T	C	G	C	T	G	A	G	A	C	G	A	A	C	C	T	A	C	G	A	A	C
OchCE5-2		A	T	T	A	C	C	A	G	A	G	T	C	T	G	G	G	A	G	G	C	G	A	C	G	A	G	T	C	G	C	T	G	A	G	A	C	G	A	A	C	C	T	A	C	G	A	A	C
OchCE6-1		A	T	T	A	C	C	A	G	A	G	T	C	T	G	G	G	A	G	G	C	G	A	C	G	A	G	T	C	G	C	T	G	A	G	A	C	G	A	A	C	C	T	A	C	G	A	A	C
OchCE6-2		A	T	T	A	C	C	A	G	A	G	T	C	T	G	G	G	A	G	G	C	G	A	C	G	A	G	T	C	G	C	T	G	A	G	A	C	G	A	A	C	C	T	A	C	G	A	A	C
OchCE7-1		A	T	T	A	C	C	A	G	A	G	T	C	T	G	G	G	A	G	G	C	G	A	C	G	A	G	T	C	G	C	T	G	A	G	A	C	G	A	A	C	C	T	A	C	G	A	A	C
OchCE7-2		A	T	T	A	C	C	A	G	A	G	T	C	T	G	G	G	A	G	G	C	G	A	C	G	A	G	T	C	G	C	T	G	A	G	A	C	G	A	A	C	C	T	A	C	G	A	A	C
OchCE8-1		A	T	T	A	C	C	A	G	A	G	T	C	T	G	G	G	A	G	G	C	G	A	C	G	A	G	T	C	G	C	T	G	A	G	A	C	G	A	A	C	C	T	A	C	G	A	A	C
OchCE8-2		A	T	T	A	C	C	A	G	A	G	T	C	T	G	G	G	A	G	G	C	G	A	C	G	A	G	T	C	G	C	T	G	A	G	A	C	G	A	A	C	C	T	A	C	G	A	A	C
OchCE10-1		A	T	T	A	C	C	A	G	A	G	T	C	T	G	G	G	A	G	G	C	G	A	C	G	A	G	T	C	G	C	T	G	A	G	A	C	G	A	A	C	C	T	A	C	G	A	A	C
OchCE10-2		A	T	T	A	C	C	A	G	A	G	T	C	T	G	G	G	A	G	G	C	G	A	C	G	A	G	T	C	G	C	T	G	A	G	A	C	G	A	A	C	C	T	A	C	G	A	A	C
OchCE11-1		A	T	T	A	C	C	A	G	A	G	T	C	T	G	G	G	A	G	G	C	G	A	C	G	A	G	T	C	G	C	T	G	A	G	A	C	G	A	A	C	C	T	A	C	G	A	A	C
OchCE11-2		A	T	T	A	C	C	A	G	A	G	T	C	T	G	G	G	A	G	G	C	G	A	C	G	A	G	T	C	G	C	T	G	A	G	A	C	G	A	A	C	C	T	A	C	G	A	A	C
OchCE12-1		A	T	T	A	C	C	A	G	A	G	T	C	T	G	G	G	A	G	G	C	G	A	C	G	A	G	T	C	G	C	T	G	A	G	A	C	G	A	A	C	C	T	A	C	G	A	A	C
OchCE12-2		A	T	T	A	C	C	A	G	A	G	T	C	T	G	G	G	A	G	G	C	G	A	C	G	A	G	T	C	G	C	T	G	A	G	A	C	G	A	A	C	C	T	A	C	G	A	A	C
OchCE13-1		A	T	T	A	C	C	A	G	A	G	T	C	T	G	G	G	A	G	G	C	G	A	C	G	A	G	T	C	G	C	T	G	A	G	A	C	G	A	A	C	C	T	A	C	G	A	A	C
OchCE13-2		A	T	T	A	C	C	A	G	A	G	T	C	T	G	G	G	A	G	G	C	G	A	C	G	A	G	T	C	G	C	T	G	A	G	A	C	G	A	A	C	C	T	A	C	G	A	A	C
OchCE14-1		A	T	T	A	C	C	A	G	A	G	T	C	T	G	G	G	A	G	G	C	G	A	C	G	A	G	T	C	G	C	T	G	A	G	A	C	G	A	A	C	C	T	A	C	G	A	A	C
OchCE14-2		A	T	T	A	C	C	A	G	A	G	T	C	T	G	G	G	A	G	G	C	G	A	C	G	A	G	T	C	G	C	T	G	A	G	A	C	G	A	A	C	C	T	A	C	G	A	A	C
OchCE15-1		A	T	T	A	C	C	A	G	A	G	T	C	T	G	G	G	A	G	G	C	G	A	C	G	A	G	T	C	G	C	T	G	A	G	A	C	G	A	A	C	C	T	A	C	G	A	A	C
OchCE15-2		A	T	T	A	C	C	A	G	A	G	T	C	T	G	G	G	A	G	G	C	G	A	C	G	A	G	T	C	G	C	T	G	A	G	A	C	G	A	A	C	C	T	A	C	G	A	A	C
OchCE17-1		A	T	T	A	C	C	A	G	A	G	T	C	T	G	G	G	A	G	G	C	G	A	C	G	A	G	T	C	G	C	T	G	A	G	A	C	G	A	A	C	C	T	A	C	G	A	A	C
OchCE17-2		A	T	T	A	C	C	A	G	A	G	T	C	T	G	G	G	A	G	G	C	G	A	C	G	A	G	T	C	G	C	T	G	A	G	A	C	G	A	A	C	C	T	A	C	G	A	A	C
OchCE18-1		A	T	T	A	C	C	A	G	A	G	T	C	T	G	G	G	A	G	G	C	G	A	C	G	A	G	T	C	G	C	T	G	A	G	A	C	G	A	A	C	C	T	A	C	G	A	A	C
OchCE18-2		A	T	T	A	C	C	A	G	A	G	T	C	T	G	G	G	A	G	G	C	G	A	C	G	A	G	T	C	G	C	T	G	A	G	A	C	G	A	A	C	C	T	A	C	G	A	A	C
OchCE20-1		A	T	T	A	C	C	A	G	A	G	T	C	T	G	G	G	A	G	G	C	G	A	C	G	A	G	T	C	G	C	T	G	A	G	A	C	G	A	A	C	C	T	A	C	G	A	A	C
OchCE20-2		A	T	T	A	C	C	A	G	A	G	T	C	T	G	G	G	A	G	G	C	G	A	C	G	A	G	T	C	G	C	T	G	A	G	A	C	G	A	A	C	C	T	A	C	G	A	A	C
OchCE21-1		A	T	T	A	C	C	A	G	A	G	T	C	T	G	G	G	A	G	G	C	G	A	C	G	A	G	T	C	G	C	T	G	A	G	A	C	G	A	A	C	C	T	A	C	G	A	A	C
OchCE21-2		A	T	T	A	C	C	A	G	A	G	T	C	T	G	G	G	A	G	G	C	G	A	C	G	A	G	T	C	G	C	T	G	A	G	A	C	G	A	A	C	C	T	A	C	G	A	A	C
OchCE22-1		A	T	T	A	C	C	A	G	A	G	T	C	T	G	G	G	A	G	G	C	G	A	C	G	A	G	T	C	G	C	T	G	A	G	A	C	G	A	A	C	C	T	A	C	G	A	A	C
OchCE22-2		A	T	T	A	C	C	A	G	A	G	T	C	T	G	G	G	A	G	G	C	G	A	C	G	A	G	T	C	G	C	T	G	A	G	A	C	G	A	A	C	C	T	A	C	G	A	A	C
OchCE23-1		A	T	T	A	C	C	A	G	A	G	T	C	T	G	G	G	A	G	G	C	G	A	C	G	A	G	T	C	G	C	T	G	A	G	A	C	G	A	A	C	C	T	A	C	G	A	A	C
OchCE23-2		A	T	T	A	C	C	A	G	A	G	T	C	T	G	G	G	A	G	G	C	G	A	C	G	A	G	T	C	G	C	T	G	A	G	A	C	G	A	A	C	C	T	A	C	G	A	A	C
OchCE24-1		A	T	T	A	C	C	A	G	A	G	T	C	T	G	G	G	A	G	G	C	G	A	C	G	A	G	T	C	G	C	T	G	A	G	A	C	G	A	A	C	C	T	A	C	G	A	A	C
OchCE24-2		A	T	T	A	C	C	A	G	A	G	T	C	T	G	G	G	A	G	G	C	G	A	C	G	A	G	T	C	G	C	T	G	A	G	A	C	G	A	A	C	C	T	A	C	G	A	A	C
OchCE25-1		A	T	T	A	C	C	A	G	A	G	T	C	T	G	G	G	A	G	G	C	G	A	C	G	A	G	T	C	G	C	T	G	A	G	A	C	G	A	A	C	C	T	A	C	G	A	A	C
OchCE25-2		A	T	T	A	C	C	A	G	A	G	T	C	T	G	G	G	A	G	G	C	G	A	C	G	A	G	T	C	G	C	T	G	A	G	A	C	G	A	A	C	C	T	A	C	G	A	A	C
OchCE26-1		A	T	T	A	C	C	A	G	A	G	T	C	T	G	G	G	A	G	G	C	G	A	C	G	A	G	T	C	G	C	T	G	A	G	A	C	G	A	A	C	C	T	A	C	G	A	A	C
OchCE26-2		A	T	T	A	C	C	A	G	A	G	T	C	T	G	G	G	A	G	G	C	G	A	C	G	A	G	T	C	G	C	T	G	A	G	A	C	G	A	A	C	C	T	A	C	G	A	A	C
OchCE27-1		A	T	T	A	C	C	A	G	A	G	T	C	T	G	G	G	A	G	G	C	G	A	C	G	A	G	T	C	G	C	T	G	A	G	A	C	G	A	A	C	C	T	A	C	G	A	A	C
OchCE27-2		A	T	T	A	C	C	A	G	A	G	T	C	T	G	G	G	A	G	G	C	G	A	C	G	A	G	T	C	G	C	T	G	A	G	A	C	G	A	A	C	C	T	A	C	G	A	A	C
OchCE28-1		A	T	T	A	C	C	A	G	A	G	T	C	T	G	G	G	A	G	G	C	G	A	C	G	A	G	T	C	G	C	T	G	A	G	A	C	G	A	A	C	C	T	A	C	G	A	A	C
OchCE28-2		A	T	T	A	C	C	A	G	A	G	T	C	T	G	G	G	A	G	G	C	G	A	C	G	A	G	T	C	G	C	T	G	A	G	A	C	G	A	A	C	C	T	A	C	G	A	A	C
OchCE29-1		A	T	T	A	C	C	A	G	A	G	T	C	T	G	G	G	A	G	G	C	G	A	C	G	A	G	T	C	G	C	T	G	A	G	A	C	G	A	A	C	C	T	A	C	G	A	A	C
OchCE29-2		A	T	T	A	C	C	A	G	A	G	T	C	T	G	G	G	A	G	G	C	G	A	C	G	A	G	T	C	G	C	T	G	A	G	A	C	G	A	A	C	C	T	A	C	G	A	A	C
OchCE30-1		A	T	T	A	C	C	A	G	A	G	T	C	T	G	G	G	A	G	G	C	G	A	C	G	A	G	T	C	G	C	T	G	A	G	A	C	G	A	A	C	C	T	A	C	G	A	A	C
OchCE30-2		A	T	T	A	C	C	A	G	A	G	T	C	T	G	G	G	A	G	G	C	G	A	C	G	A	G	T	C	G	C	T	G	A	G	A	C	G	A	A	C	C	T	A	C	G	A	A	C
OchCE31-1		A	T	T	A	C	C	A	G	A	G	T	C	T	G	G	G	A	G	G	C	G	A	C	G	A	G	T	C	G	C	T	G	A	G	A	C	G	A	A	C	C	T	A	C	G	A	A	C
OchCE31-2		A	T	T	A	C	C	A	G	A	G	T	C	T	G	G	G	A	G	G	C	G	A	C	G	A	G	T	C	G	C	T	G	A	G	A	C	G	A	A	C	C	T	A	C	G	A	A	C
OchCE32-1		A	T	T	A	C	C	A	G	A	G	T	C	T	G	G	G	A	G	G	C	G	A	C	G	A	G	T	C	G	C	T	G	A	G	A	C	G	A	A	C	C	T	A	C	G	A	A	C
OchCE32-2		A	T	T	A	C	C	A	G	A	G	T	C	T	G	G	G	A	G	G	C	G	A	C	G	A	G	T	C	G	C	T	G	A	G	A	C	G	A	A	C	C	T	A	C	G	A	A	C
OchCE33-1		A	T	T	A	C	C	A	G	A	G	T	C	T	G	G	G	A	G	G	C	G	A	C	G	A	G	T	C	G	C	T	G	A	G	A	C	G	A	A	C	C	T	A	C	G	A	A	C
OchCE33-2		A	T	T	A	C	C	A	G	A	G	T	C	T	G	G	G	A	G	G	C	G	A	C	G	A	G	T	C	G	C	T	G	A	G	A	C	G	A	A	C	C	T	A	C	G	A	A	C
OchCE34-1		A	T	T	A	C	C	A	G	A	G	T	C	T	G	G	G	A	G	G	C	G	A	C	G	A	G	T	C	G	C	T	G	A	G	A	C	G	A	A	C	C	T	A	C	G	A	A	C
OchCE34-2		A	T	T	A	C	C	A	G	A	G	T	C	T	G	G	G	A	G	G	C	G	A	C	G	A	G	T	C	G	C	T	G	A	G	A	C	G	A	A	C	C	T	A	C	G	A	A	C
OchCE35-1		A	T	T	A	C	C	A	G	A	G	T	C	T	G	G	G	A	G	G	C	G	A	C	G	A	G	T	C	G	C	T	G	A	G	A	C	G	A	A	C	C	T	A	C	G	A	A	C
OchCE35-2		A	T	T	A	C	C	A	G	A	G	T	C	T	G	G	G	A	G	G	C	G	A	C	G	A	G	T	C	G	C	T	G	A	G	A	C	G	A	A	C	C	T	A	C	G	A	A	C
OchCE36-1		A	T	T	A	C	C	A	G	A	G	T	C	T	G	G	G	A	G	G	C	G	A	C	G	A	G	T	C	G	C	T	G	A	G	A	C	G	A	A	C	C	T	A	C	G	A	A	C
OchCE36-2		A	T	T	A	C	C	A	G	A	G	T	C	T	G	G	G	A	G	G	C	G	A	C	G	A	G	T	C	G	C	T	G	A	G	A	C	G	A	A	C	C	T	A	C	G	A	A	C
OchCE37-1		A	T	T	A	C	C	A	G	A	G	T	C	T	G	G	G	A	G	G	C	G	A	C	G	A	G	T	C	G	C	T	G	A	G	A	C	G	A	A	C	C	T	A	C	G	A	A	C
OchCE37-2		A	T	T	A	C	C	A	G	A	G	T	C	T	G	G	G	A	G	G	C	G	A	C	G	A	G	T	C	G	C	T	G	A	G	A	C	G	A	A	C	C	T	A	C	G	A	A	C
OchRN1-1		A	T	T	A	C	C	A	G	A	G	T	C	T	G	G	G	A	G	G	C	G	A	C	G	A	G	T	C	G	C	T	G	A	G	A	C	G	A	A	C	C	T	A	C	G	A	A	C
OchRN1-2		A	T	T	A	C	C	A	G	A	G	T	C	T	G	G	G	A	G	G	C	G	A	C	G	A	G	T	C	G	C	T	G	A	G	A	C	G	A	A	C	C	T	A	C	G	A	A	C
OchRN2-1		A	T	T	A	C	C	A	G	A	G	T	C	T	G	G	G	A	G	G	C	G	A	C	G	A	G	T	C	G	C	T	G	A	G	A	C	G	A	A	C	C	T	A	C	G	A	A	C
OchRN2-2		A	T	T	A	C	C	A	G	A	G	T	C	T	G	G	G	A	G	G	C	G	A	C	G	A	G	T	C	G	C	T	G	A	G	A	C	G	A	A	C	C	T	A	C	G	A	A	C
OchRN3-1		A	T	T	A	C	C	A	G	A	G	T	C	T	G	G	G	A	G	G	C	G	A	C	G	A	G	T	C	G	C	T	G	A	G	A	C	G	A	A	C	C	T	A	C	G	A	A	C
OchRN3-2		A	T	T	A	C	C	A	G	A	G	T	C	T	G	G	G	A	G	G	C	G	A	C	G	A	G	T	C	G	C	T	G	A	G	A	C	G	A	A	C	C	T	A	C	G	A	A	C
OchRN4-1		A	T	T	A	C	C	A	G	A	G	T	C	T	G	G	G	A	G	G	C	G	A	C	G	A	G	T	C	G	C	T	G	A	G	A	C	G	A	A	C	C	T	A	C	G	A	A	C
OchRN4-2		A	T	T	A	C	C	A	G	A	G	T	C	T	G	G	G	A	G	G	C	G	A	C	G	A	G	T	C	G	C	T	G	A	G	A	C	G	A	A	C	C	T	A	C	G	A	A	C
OchRN5-1		A	T	T	A	C	C	A	G	A	G	T	C	T	G	G	G	A	G	G	C	G	A	C	G	A	G	T	C	G	C	T	G	A	G	A	C	G	A	A	C	C	T	A	C	G	A	A	C
OchRN5-2		A	T	T	A	C	C	A	G	A	G	T	C	T	G	G	G	A	G	G	C	G	A	C	G	A	G	T	C	G	C	T	G	A	G	A	C	G	A	A	C	C	T	A	C	G	A	A	C
OchRN6-1		A	T	T	A	C	C	A	G	A	G	T	C	T	G	G	G	A	G	G	C	G	A	C	G	A	G	T	C	G	C	T	G	A	G	A	C	G	A	A	C	C	T	A	C	G	A	A	C
OchRN6-2		A	T	T	A	C	C	A	G	A	G	T	C	T	G	G	G	A	G	G	C	G	A	C	G	A	G	T	C	G	C	T	G	A	G	A	C	G	A	A	C	C	T	A	C	G	A	A	C
OchRN7-1		A	T	T	A	C	C	A	G	A	G	T	C	T	G	G	G	A	G	G	C	G	A	C	G	A	G	T	C	G	C	T	G	A	G	A	C	G	A	A	C	C	T	A	C	G	A	A	C
OchRN7-2		A	T	T	A	C	C	A	G	A	G	T	C	T	G	G	G	A	G	G	C	G	A	C	G	A	G	T	C	G	C	T	G	A	G	A	C	G	A	A	C	C	T	A	C	G	A	A	C
OchRN8-1		A	T	T	A	C	C	A	G	A	G	T	C	T	G	G	G	A	G	G	C	G	A	C	G	A	G	T	C	G	C	T	G	A	G	A	C	G	A	A	C	C	T	A	C	G	A	A	C
OchRN8-2		A	T	T	A	C	C	A	G	A	G	T	C	T	G	G	G	A	G	G	C	G	A	C	G	A	G	T	C	G	C	T	G	A	G	A	C	G	A	A	C	C	T	A	C	G	A	A	C
OchRN9-1		A	T	T	A	C	C	A	G	A	G	T	C	T	G	G	G	A	G	G	C	G	A	C	G	A	G	T	C	G	C	T	G	A	G	A	C	G	A	A	C	C	T	A	C	G	A	A	C
OchRN9-2		A	T	T	A	C	C	A	G	A	G	T	C	T	G	G	G	A	G	G	C	G	A	C	G	A	G	T	C	G	C	T	G	A	G	A	C	G	A	A	C	C	T	A	C	G	A	A	C
OchRN10-1		A	T	T	A	C	C	A	G	A	G	T	C	T	G	G	G	A	G	G	C	G	A	C	G	A	G	T	C	G	C	T	G	A	G	A	C	G	A	A	C	C	T	A	C	G	A	A	C
OchRN10-2		A	T	T	A	C	C	A	G	A	G	T	C	T	G	G	G	A	G	G	C	G	A	C	G	A	G	T	C	G	C	T	G	A	G	A	C	G	A	A	C	C	T	A	C	G	A	A	C
OchRN11-1		A	T	T	A	C	C	A	G	A	G	T	C	T	G	G	G	A	G	G	C	G	A	C	G	A	G	T	C	G	C	T	G	A	G	A	C	G	A	A	C	C	T	A	C	G	A	A	C
OchRN11-2		A	T	T	A	C	C	A	G	A	G	T	C	T	G	G	G	A	G	G	C	G	A	C	G	A	G	T	C	G	C	T	G	A	G	A	C	G	A	A	C	C	T	A	C	G	A	A	C
OchRN12-1		A	T	T	A	C	C	A	G	A	G	T	C	T	G	G	G	A	G	G	C	G	A	C	G	A	G	T	C	G	C	T	G	A	G	A	C	G	A	A	C	C	T	A	C	G	A	A	C
OchRN12-2		A	T	T	A	C	C	A	G	A	G	T	C	T	G	G	G	A	G	G	C	G	A	C	G	A	G	T	C	G	C	T	G	A	G	A	C	G	A	A	C	C	T	A	C	G	A	A	C
OchRN13-1		A	T	T	A	C	C	A	G	A	G	T	C	T	G	G	G	A	G	G	C	G	A	C	G	A	G	T	C	G	C	T	G	A	G	A	C	G	A	A	C	C	T	A	C	G	A	A	C
OchRN13-2		A	T	T	A	C	C	A	G	A	G	T	C	T	G	G	G	A	G	G	C	G	A	C	G	A	G	T	C	G	C	T	G	A	G	A	C	G	A	A	C	C	T	A	C	G	A	A	C
OchRN14-1		A	T	T	A	C	C	A	G	A	G	T	C	T	G	G	G	A	G	G	C	G	A	C	G	A	G	T	C	G	C	T	G	A	G	A	C	G	A	A	C	C	T	A	C	G	A	A	C
OchRN14-2		A	T	T	A	C	C	A	G	A	G	T	C	T	G	G	G	A	G	G	C	G	A	C	G	A	G	T	C	G	C	T	G	A	G	A	C	G	A	A	C	C	T	A	C	G	A	A	C
OchRN15-1		A	T	T	A	C	C	A	G	A	G	T	C	T	G	G	G	A	G	G	C	G	A	C	G	A	G	T	C	G	C	T	G	A	G	A	C	G	A	A	C	C	T	A	C	G	A	A	C
OchRN15-2		A	T	T	A	C	C	A	G	A	G	T	C	T	G	G	G	A	G	G	C	G	A	C	G	A	G	T	C	G	C	T	G	A	G	A	C	G	A	A	C	C	T	A	C	G	A	A	C
OchRN16-1		A	T	T	A	C	C	A	G	A	G	T	C	T	G	G	G	A	G	G	C	G	A	C	G	A	G	T	C	G	C	T	G	A	G	A	C	G	A	A	C	C	T	A	C	G	A	A	C
OchRN16-2		A	T	T	A	C	C	A	G	A	G	T	C	T	G	G	G	A	G	G	C	G	A	C	G	A	G	T	C	G	C	T	G	A	G	A	C	G	A	A	C	C	T	A	C	G	A	A	C
OchRN17-1		A	T	T	A	C	C	A	G	A	G	T	C	T	G	G	G	A	G	G	C	G	A	C	G	A	G	T	C	G	C	T	G	A	G	A	C	G	A	A	C	C	T	A	C	G	A	A	C
OchRN17-2		A	T	T	A	C	C	A	G	A	G	T	C	T	G	G	G	A	G	G	C	G	A	C	G	A	G	T	C	G	C	T	G	A	G	A	C	G	A	A	C	C	T	A	C	G	A	A	C
OchRN18-1		A	T	T	A	C	C	A	G	A	G	T	C	T	G	G	G	A	G	G	C	G	A	C	G	A	G	T	C	G	C	T	G	A	G	A	C	G	A	A	C	C	T	A	C	G	A	A	C
OchRN18-2		A	T	T	A	C	C	A	G	A	G	T	C	T	G	G	G	A	G	G	C	G	A	C	G	A	G	T	C	G	C	T	G	A	G	A	C	G	A	A	C	C	T	A	C	G	A	A	C
OchRN19-1		A	T	T	A	C	C	A	G	A	G	T	C	T	G	G	G	A	G	G	C	G	A	C	G	A	G	T	C	G	C	T	G	A	G	A	C	G	A	A	C	C	T	A	C	G	A	A	C
OchRN19-2		A	T	T	A	C	C	A	G	A	G	T	C	T	G	G	G	A	G	G	C	G	A	C	G	A	G	T	C	G	C	T	G	A	G	A	C	G	A	A	C	C	T	A	C	G	A	A	C
OchRN20-1		A	T	T	A	C	C	A	G	A	G	T	C	T	G	G	G	A	G	G	C	G	A	C	G	A	G	T	C	G	C	T	G	A	G	A	C	G	A	A	C	C	T	A	C	G	A	A	C
OchRN20-2		A	T	T	A	C	C	A	G	A	G	T	C	T	G	G	G	A	G	G	C	G	A	C	G	A	G	T	C	G	C	T	G	A	G	A	C	G	A	A	C	C	T	A	C	G	A	A	C
OchRN21-1		A	T	T	A	C	C	A	G	A	G	T	C	T	G	G	G	A	G	G	C	G	A	C	G	A	G	T	C	G	C	T	G	A	G	A	C	G	A	A	C	C	T	A	C	G	A	A	C
OchRN21-2		A	T	T	A	C	C	A	G	A	G	T	C	T	G	G	G	A	G	G	C	G	A	C	G	A	G	T	C	G	C	T	G	A	G	A	C	G	A	A	C	C	T	A	C	G	A	A	C
OchRN22-1		A	T	T	A	C	C	A	G	A	G	T	C	T	G	G	G	A	G	G	C	G	A	C	G	A	G	T	C	G	C	T	G	A	G	A	C	G	A	A	C	C	T	A	C	G	A	A	C
OchRN22-2		A	T	T	A	C	C	A	G	A	G	T	C	T	G	G	G	A	G	G	C	G	A	C	G	A	G	T	C	G	C	T	G	A	G	A	C	G	A	A	C	C	T	A	C	G	A	A	C
OchRN23-1		A	T	T	A	C	C	A	G	A	G	T	C	T	G	G	G	A	G	G	C	G	A	C	G	A	G	T	C	G	C	T	G	A	G	A	C	G	A	A	C	C	T	A	C	G	A	A	C
OchRN23-2		A	T	T	A	C	C	A	G	A	G	T	C	T	G	G	G	A	G	G	C	G	A	C	G	A	G	T	C	G	C	T	G	A	G	A	C	G	A	A	C	C	T	A	C	G	A	A	C
OchRN24-1		A	T	T	A	C	C	A	G	A	G	T	C	T	G	G	G	A	G	G	C	G	A	C	G	A	G	T	C	G	C	T	G	A	G	A	C	G	A	A	C	C	T	A	C	G	A	A	C
OchRN24-2		A	T	T	A	C	C	A	G	A	G	T	C	T	G	G	G	A	G	G	C	G	A	C	G	A	G	T	C	G	C	T	G	A	G	A	C	G	A	A	C	C	T	A	C	G	A	A	C
OchRN25-1		A	T	T	A	C	C	A	G	A	G	T	C	T	G	G	G	A	G	G	C	G	A	C	G	A	G	T	C	G	C	T	G	A	G	A	C	G	A	A	C	C	T	A	C	G	A	A	C
OchRN25-2		A	T	T	A	C	C	A	G	A	G	T	C	T	G	G	G	A	G	G	C	G	A	C	G	A	G	T	C	G	C	T	G	A	G	A	C	G	A	A	C	C	T	A	C	G	A	A	C
OchPB1-1		A	T	T	A	C	C	A	G	A	G	T	C	T	G	G	G	A	G	G	C	G	A	C	G	A	G	T	C	G	C	T	G	A	G	A	C	G	A	A	C	C	T	A	C	G	A	A	C
OchPB1-2		A	T	T	A	C	C	A	G	A	G	T	C	T	G	G	G	A	G	G	C	G	A	C	G	A	G	T	C	G	C	T	G	A	G	A	C	G	A	A	C	C	T	A	C	G	A	A	C
OchPB2-1		A	T	T	A	C	C	A	G	A	G	T	C	T	G	G	G	A	G	G	C	G	A	C	G	A	G	T	C	G	C	T	G	A	G	A	C	G	A	A	C	C	T	A	C	G	A	A	C
OchPB2-2		A	T	T	A	C	C	A	G	A	G	T	C	T	G	G	G	A	G	G	C	G	A	C	G	A	G	T	C	G	C	T	G	A	G	A	C	G	A	A	C	C	T	A	C	G	A	A	C
OchPB3-1		A	T	T	A	C	C	A	G	A	G	T	C	T	G	G	G	A	G	G	C	G	A	C	G	A	G	T	C	G	C	T	G	A	G	A	C	G	A	A	C	C	T	A	C	G	A	A	C
OchPB3-2		A	T	T	A	C	C	A	G	A	G	T	C	T	G	G	G	A	G	G	C	G	A	C	G	A	G	T	C	G	C	T	G	A	G	A	C	G	A	A	C	C	T	A	C	G	A	A	C
OchPB4-1		A	T	T	A	C	C	A	G	A	G	T	C	T	G	G	G	A	G	G	C	G	A	C	G	A	G	T	C	G	C	T	G	A	G	A	C	G	A	A	C	C	T	A	C	G	A	A	C
OchPB4-2		A	T	T	A	C	C	A	G	A	G	T	C	T	G	G	G	A	G	G	C	G	A	C	G	A	G	T	C	G	C	T	G	A	G	A	C	G	A	A	C	C	T	A	C	G	A	A	C
OchPB5-1		A	T	T	A	C	C	A	G	A	G	T	C	T	G	G	G	A	G	G	C	G	A	C	G	A	G	T	C	G	C	T	G	A	G	A	C	G	A	A	C	C	T	A	C	G	A	A	C
OchPB5-2		A	T	T	A	C	C	A	G	A	G	T	C	T	G	G	G	A	G	G	C	G	A	C	G	A	G	T	C	G	C	T	G	A	G	A	C	G	A	A	C	C	T	A	C	G	A	A	C
OchPB6-1		A	T	T	A	C	C	A	G	A	G	T	C	T	G	G	G	A	G	G	C	G	A	C	G	A	G	T	C	G	C	T	G	A	G	A	C	G	A	A	C	C	T	A	C	G	A	A	C
OchPB6-2		A	T	T	A	C	C	A	G	A	G	T	C	T	G	G	G	A	G	G	C	G	A	C	G	A	G	T	C	G	C	T	G	A	G	A	C	G	A	A	C	C	T	A	C	G	A	A	C
OchPB7-1		A	T	T	A	C	C	A	G	A	G	T	C	T	G	G	G	A	G	G	C	G	A	C	G	A	G	T	C	G	C	T	G	A	G	A	C	G	A	A	C	C	T	A	C	G	A	A	C
OchPB7-2		A	T	T	A	C	C	A	G	A	G	T	C	T	G	G	G	A	G	G	C	G	A	C	G	A	G	T	C	G	C	T	G	A	G	A	C	G	A	A	C	C	T	A	C	G	A	A	C
OchPB8-1		A	T	T	A	C	C	A	G	A	G	T	C	T	G	G	G	A	G	G	C	G	A	C	G	A	G	T	C	G	C	T	G	A	G	A	C	G	A	A	C	C	T	A	C	G	A	A	C
OchPB8-2		A	T	T	A	C	C	A	G	A	G	T	C	T	G	G	G	A	G	G	C	G	A	C	G	A	G	T	C	G	C	T	G	A	G	A	C	G	A	A	C	C	T	A	C	G	A	A	C
OchPB9-1		A	T	T	A	C	C	A	G	A	G	T	C	T	G	G	G	A	G	G	C	G	A	C	G	A	G	T	C	G	C	T	G	A	G	A	C	G	A	A	C	C	T	A	C	G	A	A	C
OchPB9-2		A	T	T	A	C	C	A	G	A	G	T	C	T	G	G	G	A	G	G	C	G	A	C	G	A	G	T	C	G	C	T	G	A	G	A	C	G	A	A	C	C	T	A	C	G	A	A	C
OchPB10-1		A	T	T	A	C	C	A	G	A	G	T	C	T	G	G	G	A	G	G	C	G	A	C	G	A	G	T	C	G	C	T	G	A	G	A	C	G	A	A	C	C	T	A	C	G	A	A	C
OchPB10-2		A	T	T	A	C	C	A	G	A	G	T	C	T	G	G	G	A	G	G	C	G	A	C	G	A	G	T	C	G	C	T	G	A	G	A	C	G	A	A	C	C	T	A	C	G	A	A	C
OchPB11-1		A	T	T	A	C	C	A	G	A	G	T	C	T	G	G	G	A	G	G	C	G	A	C	G	A	G	T	C	G	C	T	G	A	G	A	C	G	A	A	C	C	T	A	C	G	A	A	C
OchPB11-2		A	T	T	A	C	C	A	G	A	G	T	C	T	G	G	G	A	G	G	C	G	A	C	G	A	G	T	C	G	C	T	G	A	G	A	C	G	A	A	C	C	T	A	C	G	A	A	C
OchPB12-1		A	T	T	A	C	C	A	G	A	G	T	C	T	G	G	G	A	G	G	C	G	A	C	G	A	G	T	C	G	C	T	G	A	G	A	C	G	A	A	C	C	T	A	C	G	A	A	C
OchPB12-2		A	T	T	A	C	C	A	G	A	G	T	C	T	G	G	G	A	G	G	C	G	A	C	G	A	G	T	C	G	C	T	G	A	G	A	C	G	A	A	C	C	T	A	C	G	A	A	C
OchPB13-1		A	T	T	A	C	C	A	G	A	G	T	C	T	G	G	G	A	G	G	C	G	A	C	G	A	G	T	C	G	C	T	G	A	G	A	C	G	A	A	C	C	T	A	C	G	A	A	C
OchPB13-2		A	T	T	A	C	C	A	G	A	G	T	C	T	G	G	G	A	G	G	C	G	A	C	G	A	G	T	C	G	C	T	G	A	G	A	C	G	A	A	C	C	T	A	C	G	A	A	C
OchPB14-1		A	T	T	A	C	C	A	G	A	G	T	C	T	G	G	G	A	G	G	C	G	A	C	G	A	G	T	C	G	C	T	G	A	G	A	C	G	A	A	C	C	T	A	C	G	A	A	C
OchPB14-2		A	T	T	A	C	C	A	G	A	G	T	C	T	G	G	G	A	G	G	C	G	A	C	G	A	G	T	C	G	C	T	G	A	G	A	C	G	A	A	C	C	T	A	C	G	A	A	C
OchPB15-1		A	T	T	A	C	C	A	G	A	G	T	C	T	G	G	G	A	G	G	C	G	A	C	G	A	G	T	C	G	C	T	G	A	G	A	C	G	A	A	C	C	T	A	C	G	A	A	C
OchPB15-2		A	T	T	A	C	C	A	G	A	G	T	C	T	G	G	G	A	G	G	C	G	A	C	G	A	G	T	C	G	C	T	G	A	G	A	C	G	A	A	C	C	T	A	C	G	A	A	C
OchPB17-1		A	T	T	A	C	C	A	G	A	G	T	C	T	G	G	G	A	G	G	C	G	A	C	G	A	G	T	C	G	C	T	G	A	G	A	C	G	A	A	C	C	T	A	C	G	A	A	C
OchPB17-2		A	T	T	A	C	C	A	G	A	G	T	C	T	G	G	G	A	G	G	C	G	A	C	G	A	G	T	C	G	C	T	G	A	G	A	C	G	A	A	C	C	T	A	C	G	A	A	C
OchPB18-1		A	T	T	A	C	C	A	G	A	G	T	C	T	G	G	G	A	G	G	C	G	A	C	G	A	G	T	C	G	C	T	G	A	G	A	C	G	A	A	C	C	T	A	C	G	A	A	C
OchPB18-2		A	T	T	A	C	C	A	G	A	G	T	C	T	G	G	G	A	G	G	C	G	A	C	G	A	G	T	C	G	C	T	G	A	G	A	C	G	A	A	C	C	T	A	C	G	A	A	C
OchPB19-1		A	T	T	A	C	C	A	G	A	G	T	C	T	G	G	G	A	G	G	C	G	A	C	G	A	G	T	C	G	C	T	G	A	G	A	C	G	A	A	C	C	T	A	C	G	A	A	C
OchPB19-2		A	T	T	A	C	C	A	G	A	G	T	C	T	G	G	G	A	G	G	C	G	A	C	G	A	G	T	C	G	C	T	G	A	G	A	C	G	A	A	C	C	T	A	C	G	A	A	C
OchPB20-1		A	T	T	A	C	C	A	G	A	G	T	C	T	G	G	G	A	G	G	C	G	A	C	G	A	G	T	C	G	C	T	G	A	G	A	C	G	A	A	C	C	T	A	C	G	A	A	C
OchPB20-2		A	T	T	A	C	C	A	G	A	G	T	C	T	G	G	G	A	G	G	C	G	A	C	G	A	G	T	C	G	C	T	G	A	G	A	C	G	A	A	C	C	T	A	C	G	A	A	C
OchPB21-1		A	T	T	A	C	C	A	G	A	G	T	C	T	G	G	G	A	G	G	C	G	A	C	G	A	G	T	C	G	C	T	G	A	G	A	C	G	A	A	C	C	T	A	C	G	A	A	C
OchPB21-2		A	T	T	A	C	C	A	G	A	G	T	C	T	G	G	G	A	G	G	C	G	A	C	G	A	G	T	C	G	C	T	G	A	G	A	C	G	A	A	C	C	T	A	C	G	A	A	C
OchPB22-1		A	T	T	A	C	C	A	G	A	G	T	C	T	G	G	G	A	G	G	C	G	A	C	G	A	G	T	C	G	C	T	G	A	G	A	C	G	A	A	C	C	T	A	C	G	A	A	C
OchPB22-2		A	T	T	A	C	C	A	G	A	G	T	C	T	G	G	G	A	G	G	C	G	A	C	G	A	G	T	C	G	C	T	G	A	G	A	C	G	A	A	C	C	T	A	C	G	A	A	C
OchPB23-1		A	T	T	A	C	C	A	G	A	G	T	C	T	G	G	G	A	G	G	C	G	A	C	G	A	G	T	C	G	C	T	G	A	G	A	C	G	A	A	C	C	T	A	C	G	A	A	C
OchPB23-2		A	T	T	A	C	C	A	G	A	G	T	C	T	G	G	G	A	G	G	C	G	A	C	G	A	G	T	C	G	C	T	G	A	G	A	C	G	A	A	C	C	T	A	C	G	A	A	C
OchPB24-1		A	T	T	A	C	C	A	G	A	G	T	C	T	G	G	G	A	G	G	C	G	A	C	G	A	G	T	C	G	C	T	G	A	G	A	C	G	A	A	C	C	T	A	C	G	A	A	C
OchPB24-2		A	T	T	A	C	C	A	G	A	G	T	C	T	G	G	G	A	G	G	C	G	A	C	G	A	G	T	C	G	C	T	G	A	G	A	C	G	A	A	C	C	T	A	C	G	A	A	C
OchPE1-1		A	T	T	A	C	C	A	G	A	G	T	C	T	G	G	G	A	G	G	C	G	A	C	G	A	G	T	C	G	C	T	G	A	G	A	C	G	A	A	C	C	T	A	C	G	A	A	C
OchPE1-2		A	T	T	A	C	C	A	G	A	G	T	C	T	G	G	G	A	G	G	C	G	A	C	G	A	G	T	C	G	C	T	G	A	G	A	C	G	A	A	C	C	T	A	C	G	A	A	C
OchPE2-1		A	T	T	A	C	C	A	G	A	G	T	C	T	G	G	G	A	G	G	C	G	A	C	G	A	G	T	C	G	C	T	G	A	G	A	C	G	A	A	C	C	T	A	C	G	A	A	C
OchPE2-2		A	T	T	A	C	C	A	G	A	G	T	C	T	G	G	G	A	G	G	C	G	A	C	G	A	G	T	C	G	C	T	G	A	G	A	C	G	A	A	C	C	T	A	C	G	A	A	C
OchPE4-1		A	T	T	A	C	C	A	G	A	G	T	C	T	G	G	G	A	G	G	C	G	A	C	G	A	G	T	C	G	C	T	G	A	G	A	C	G	A	A	C	C	T	A	C	G	A	A	C
OchPE4-2		A	T	T	A	C	C	A	G	A	G	T	C	T	G	G	G	A	G	G	C	G	A	C	G	A	G	T	C	G	C	T	G	A	G	A	C	G	A	A	C	C	T	A	C	G	A	A	C
OchPE6-1		A	T	T	A	C	C	A	G	A	G	T	C	T	G	G	G	A	G	G	C	G	A	C	G	A	G	T	C	G	C	T	G	A	G	A	C	G	A	A	C	C	T	A	C	G	A	A	C
OchPE6-2		A	T	T	A	C	C	A	G	A	G	T	C	T	G	G	G	A	G	G	C	G	A	C	G	A	G	T	C	G	C	T	G	A	G	A	C	G	A	A	C	C	T	A	C	G	A	A	C
OchPE7-1		A	T	T	A	C	C	A	G	A	G	T	C	T	G	G	G	A	G	G	C	G	A	C	G	A	G	T	C	G	C	T	G	A	G	A	C	G	A	A	C	C	T	A	C	G	A	A	C
OchPE7-2		A	T	T	A	C	C	A	G	A	G	T	C	T	G	G	G	A	G	G	C	G	A	C	G	A	G	T	C	G	C	T	G	A	G	A	C	G	A	A	C	C	T	A	C	G	A	A	C
OchPE10-1		A	T	T	A	C	C	A	G	A	G	T	C	T	G	G	G	A	G	G	C	G	A	C	G	A	G	T	C	G	C	T	G	A	G	A	C	G	A	A	C	C	T	A	C	G	A	A	C
OchPE10-2		A	T	T	A	C	C	A	G	A	G	T	C	T	G	G	G	A	G	G	C	G	A	C	G	A	G	T	C	G	C	T	G	A	G	A	C	G	A	A	C	C	T	A	C	G	A	A	C
OchPE25-1		A	T	T	A	C	C	A	G	A	G	T	C	T	G	G	G	A	G	G	C	G	A	C	G	A	G	T	C	G	C	T	G	A	G	A	C	G	A	A	C	C	T	A	C	G	A	A	C
OchPE25-2		A	T	T	A	C	C	A	G	A	G	T	C	T	G	G	G	A	G	G	C	G	A	C	G	A	G	T	C	G	C	T	G	A	G	A	C	G	A	A	C	C	T	A	C	G	A	A	C
OchPE31-1		A	T	T	A	C	C	A	G	A	G	T	C	T	G	G	G	A	G	G	C	G	A	C	G	A	G	T	C	G	C	T	G	A	G	A	C	G	A	A	C	C	T	A	C	G	A	A	C
OchPE31-2		A	C	T	A	C	C	A	G	A	G	T	C	T	G	G	G	A	G	G	C	G	A	C	G	A	G	T	C	G	C	T	G	A	G	A	C	G	A	A	C	C	T	A	C	G	A	A	C
OchPE32-1		A	T	T	A	C	C	A	G	A	G	T	C	T	G	G	G	A	G	G	C	G	A	C	G	A	G	T	C	G	C	T	G	A	G	A	C	G	A	A	C	C	T	A	C	G	A	A	C
OchPE32-2		A	T	T	A	C	C	A	G	A	G	T	C	T	G	G	G	A	G	G	C	G	A	C	G	A	G	T	C	G	C	T	G	A	G	A	C	G	A	A	C	C	T	A	C	G	A	A	C
OchPE34-1		A	T	T	A	C	C	A	G	A	G	T	C	T	G	G	G	A	G	G	C	G	A	C	G	A	G	T	C	G	C	T	G	A	G	A	C	G	A	A	C	C	T	A	C	G	A	A	C
OchPE34-2		A	T	T	A	C	C	A	G	A	G	T	C	T	G	G	G	A	G	G	C	G	A	C	G	A	G	T	C	G	C	T	G	A	G	A	C	G	A	A	C	C	T	A	C	G	A	A	C
OchPE35-1		A	T	T	A	C	C	A	G	A	G	T	C	T	G	G	G	A	G	G	C	G	A	C	G	A	G	T	C	G	C	T	G	A	G	A	C	G	A	A	C	C	T	A	C	G	A	A	C
OchPE35-2		A	T	T	A	C	C	A	G	A	G	T	C	T	G	G	G	A	G	G	C	G	A	C	G	A	G	T	C	G	C	T	G	A	G	A	C	G	A	A	C	C	T	A	C	G	A	A	C
OchPE36-1		A	T	T	A	C	C	A	G	A	G	T	C	T	G	G	G	A	G	G	C	G	A	C	G	A	G	T	C	G	C	T	G	A	G	A	C	G	A	A	C	C	T	A	C	G	A	A	C
OchPE36-2		A	T	T	A	C	C	A	G	A	G	T	C	T	G	G	G	A	G	G	C	G	A	C	G	A	G	T	C	G	C	T	G	A	G	A	C	G	A	A	C	C	T	A	C	G	A	A	C
OchPE37-1		A	T	T	A	C	C	A	G	A	G	T	C	T	G	G	G	A	G	G	C	G	A	C	G	A	G	T	C	G	C	T	G	A	G	A	C	G	A	A	C	C	T	A	C	G	A	A	C
OchPE37-2		A	T	T	A	C	C	A	G	A	G	T	C	T	G	G	G	A	G	G	C	G	A	C	G	A	G	T	C	G	C	T	G	A	G	A	C	G	A	A	C	C	T	A	C	G	A	A	C
OchBA2-1		A	T	T	A	C	C	A	G	A	G	T	C	T	G	G	G	A	G	G	C	G	A	C	G	A	G	T	C	G	C	T	G	A	G	A	C	G	A	A	C	C	T	A	C	G	A	A	C
OchBA2-2		A	T	T	A	C	C	A	G	A	G	T	C	T	G	G	G	A	G	G	C	G	A	C	G	A	G	T	C	G	C	T	G	A	G	A	C	G	A	A	C	C	T	A	C	G	A	A	C
OchBA3-1		A	T	T	A	C	C	A	G	A	G	T	C	T	G	G	G	A	G	G	C	G	A	C	G	A	G	T	C	G	C	T	G	A	G	A	C	G	A	A	C	C	T	A	C	G	A	A	C
OchBA3-2		A	T	T	A	C	C	A	G	A	G	T	C	T	G	G	G	A	G	G	C	G	A	C	G	A	G	T	C	G	C	T	G	A	G	A	C	G	A	A	C	C	T	A	C	G	A	A	C
OchBA4-1		A	T	T	A	C	C	A	G	A	G	T	C	T	G	G	G	A	G	G	C	G	A	C	G	A	G	T	C	G	C	T	G	A	G	A	C	G	A	A	C	C	T	A	C	G	A	A	C
OchBA4-2		A	T	T	A	C	C	A	G	A	G	T	C	T	G	G	G	A	G	G	C	G	A	C	G	A	G	T	C	G	C	T	G	A	G	A	C	G	A	A	C	C	T	A	C	G	A	A	C
OchBA5-1		A	T	T	A	C	C	A	G	A	G	T	C	T	G	G	G	A	G	G	C	G	A	C	G	A	G	T	C	G	C	T	G	A	G	A	C	G	A	A	C	C	T	A	C	G	A	A	C
OchBA5-2		A	T	T	A	C	C	A	G	A	G	T	C	T	G	G	G	A	G	G	C	G	A	C	G	A	G	T	C	G	C	T	G	A	G	A	C	G	A	A	C	C	T	A	C	G	A	A	C
OchBA6-1		A	T	T	A	C	C	A	G	A	G	T	C	T	G	G	G	A	G	G	C	G	A	C	G	A	G	T	C	G	C	T	G	A	G	A	C	G	A	A	C	C	T	A	C	G	A	A	C
OchBA6-2		A	T	T	A	C	C	A	G	A	G	T	C	T	G	G	G	A	G	G	C	G	A	C	G	A	G	T	C	G	C	T	G	A	G	A	C	G	A	A	C	C	T	A	C	G	A	A	C
OchBA170-1		A	T	T	A	C	C	A	G	A	G	T	C	T	G	G	G	A	G	G	C	G	A	C	G	A	G	T	C	G	C	T	G	A	G	A	C	G	A	A	C	C	T	A	C	G	A	A	C
OchBA170-2		A	T	T	A	C	C	A	G	A	G	T	C	T	G	G	G	A	G	G	C	G	A	C	G	A	G	T	C	G	C	T	G	A	G	A	C	G	A	A	C	C	T	A	C	G	A	A	C
OchBA177-1		A	T	T	A	C	C	A	G	A	G	T	C	T	G	G	G	A	G	G	C	G	A	C	G	A	G	T	C	G	C	T	G	A	G	A	C	G	A	A	C	C	T	A	C	G	A	A	C
OchBA177-2		A	T	T	A	C	C	A	G	A	G	T	C	T	G	G	G	A	G	G	C	G	A	C	G	A	G	T	C	G	C	T	G	A	G	A	C	G	A	A	C	C	T	A	C	G	A	A	C
OchES1-1		A	T	T	A	C	C	A	G	A	G	T	C	T	G	G	G	A	G	G	C	G	A	C	G	A	G	T	C	G	C	T	G	A	G	A	C	G	A	A	C	C	T	A	C	G	A	A	C
OchES1-2		A	T	T	A	C	C	A	G	A	G	T	C	T	G	G	G	A	G	G	C	G	A	C	G	A	G	T	C	G	C	T	G	A	G	A	C	G	A	A	C	C	T	A	C	G	A	A	C
OchES2-1		A	T	T	A	C	C	A	G	A	G	T	C	T	G	G	G	A	G	G	C	G	A	C	G	A	G	T	C	G	C	T	G	A	G	A	C	G	A	A	C	C	T	A	C	G	A	A	C
OchES2-2		A	T	T	A	C	C	A	G	A	G	T	C	T	G	G	G	A	G	G	C	G	A	C	G	A	G	T	C	G	C	T	G	A	G	A	C	G	A	A	C	C	T	A	C	G	A	A	C
OchES3-1		A	T	T	A	C	C	A	G	A	G	T	C	T	G	G	G	A	G	G	C	G	A	C	G	A	G	T	C	G	C	T	G	A	G	A	C	G	A	A	C	C	T	A	C	G	A	A	C
OchES3-2		A	T	T	A	C	C	A	G	A	G	T	C	T	G	G	G	A	G	G	C	G	A	C	G	A	G	T	C	G	C	T	G	A	G	A	C	G	A	A	C	C	T	A	C	G	A	A	C
OchES5-1		A	T	T	A	C	C	A	G	A	G	T	C	T	G	G	G	A	G	G	C	G	A	C	G	A	G	T	C	G	C	T	G	A	G	A	C	G	A	A	C	C	T	A	C	G	A	A	C
OchES5-2		A	T	T	A	C	C	A	G	A	G	T	C	T	G	G	G	A	G	G	C	G	A	C	G	A	G	T	C	G	C	T	G	A	G	A	C	G	A	A	C	C	T	A	C	G	A	A	C
OchES6-1		A	T	T	A	C	C	A	G	A	G	T	C	T	G	G	G	A	G	G	C	G	A	C	G	A	G	T	C	G	C	T	G	A	G	A	C	G	A	A	C	C	T	A	C	G	A	A	C
OchES6-2		A	T	T	A	C	C	A	G	A	G	T	C	T	G	G	G	A	G	G	C	G	A	C	G	A	G	T	C	G	C	T	G	A	G	A	C	G	A	A	C	C	T	A	C	G	A	A	C
OchES7-1		A	T	T	A	C	C	A	G	A	G	T	C	T	G	G	G	A	G	G	C	G	A	C	G	A	G	T	C	G	C	T	G	A	G	A	C	G	A	A	C	C	T	A	C	G	A	A	C
OchES7-2		A	T	T	A	C	C	A	G	A	G	T	C	T	G	G	G	A	G	G	C	G	A	C	G	A	G	T	C	G	C	T	G	A	G	A	C	G	A	A	C	C	T	A	C	G	A	A	C
OchES8-1		A	T	T	A	C	C	A	G	A	G	T	C	T	G	G	G	A	G	G	C	G	A	C	G	A	G	T	C	G	C	T	G	A	G	A	C	G	A	A	C	C	T	A	C	G	A	A	C
OchES8-2		A	T	T	A	C	C	A	G	A	G	T	C	T	G	G	G	A	G	G	C	G	A	C	G	A	G	T	C	G	C	T	G	A	G	A	C	G	A	A	C	C	T	A	C	G	A	A	C
OchES9-1		A	T	T	A	C	C	A	G	A	G	T	C	T	G	G	G	A	G	G	C	G	A	C	G	A	G	T	C	G	C	T	G	A	G	A	C	G	A	A	C	C	T	A	C	G	A	A	C
OchES9-2		A	T	T	A	C	C	A	G	A	G	T	C	T	G	G	G	A	G	G	C	G	A	C	G	A	G	T	C	G	C	T	G	A	G	A	C	G	A	A	C	C	T	A	C	G	A	A	C
OchES10-1		A	T	T	A	C	C	A	G	A	G	T	C	T	G	G	G	A	G	G	C	G	A	C	G	A	G	T	C	G	C	T	G	A	G	A	C	G	A	A	C	C	T	A	C	G	A	A	C
OchES10-2		A	T	T	A	C	C	A	G	A	G	T	C	T	G	G	G	A	G	G	C	G	A	C	G	A	G	T	C	G	C	T	G	A	G	A	C	G	A	A	C	C	T	A	C	G	A	A	C
OchES11-1		A	T	T	A	C	C	A	G	A	G	T	C	T	G	G	G	A	G	G	C	G	A	C	G	A	G	T	C	G	C	T	G	A	G	A	C	G	A	A	C	C	T	A	C	G	A	A	C
OchES11-2		A	T	T	A	C	C	A	G	A	G	T	C	T	G	G	G	A	G	G	C	G	A	C	G	A	G	T	C	G	C	T	G	A	G	A	C	G	A	A	C	C	T	A	C	G	A	A	C
OchES13-1		A	T	T	A	C	C	A	G	A	G	T	C	T	G	G	G	A	G	G	C	G	A	C	G	A	G	T	C	G	C	T	G	A	G	A	C	G	A	A	C	C	T	A	C	G	A	A	C
OchES13-2		A	T	T	A	C	C	A	G	A	G	T	C	T	G	G	G	A	G	G	C	G	A	C	G	A	G	T	C	G	C	T	G	A	G	A	C	G	A	A	C	C	T	A	C	G	A	A	C
[truncated: 128 more columns]

## Sheet: Info
Title	fasta file
Format
DataType	Nucleotide
300
Number Sites	176
Identical	.
Missing	?
Indel	-
